# Supplementary material for: The perinecrotic niche of glioblastoma drives tumor-associated macrophage polarization and immunosuppression via podoplanin-mediated CLEC5A activation
Source: J Clin Invest. 2026 Jun 2;136(14):e199228. doi: 10.1172/JCI199228 (PMC13367977; doi:10.1172/JCI199228)
Supplement: Supporting data values [file jci-136-199228-s010.xlsx]

## Sheet: IF - Human Fig. 1L, S3G-H, S8D
IBA1+ cells / Total cells (%)				CLEC5A+/CD163+ Cells / Total Cells (%)				CLEC5A+/CD163+ Cells / IBA+ Cells (%)				p-Syk+/IBA1+ cell / IBA1+ cells (%)
Peri-necrotic	Distal Necrotic	Non-necrotic		Peri-necrotic	Distal Necrotic	Non-necrotic		Peri-necrotic	Distal Necrotic	Non-necrotic		Peri-necrotic	Distal Necrotic	Non-necrotic
42	28.5714	26.9231		32	10.2041	4.80769		76.1905	35.7143	17.8571		97.5	50	48.3333
45.75	28	21.5686		33	8	3.92157		72.1311	28.5714	18.1818		98.3333	66.6667	45.8333
44.4444	28.8889	24		31.1111	11.1111	3		70	38.4615	12.5		97.1429	57.1429	51.8519
40.4255	27.0833	26		32.3404	10	3		80	36.9231	11.5385		96.6667	50	50
44.4444	24.4444			33.3333	8.88889			75	36.3636			95.7895
41.3043				28.4783				68.9474

## Sheet: IF- Mouse Fig. 3O-P, S7L-O, S8J
RCAS/tv-a	Control			BMT-wt			BMT-Clec5a-/-
CD8+/DAPI	0.727273	0.833333	0.869565	1.2	0.8	1	2.85714	2.36364	2.29167
PD-1+/CD8+	100	75	80	100	83.3333	75	20	10	15.3846
RCAS/tv-a	Control				sh-PDPN				BMT-Clec5a-/-				sh-PDPN + BMT-Clec5a-/-				R406				sh-PDPN + R406
IBA1+/DAPI	30	32.7273	33.3333	30.4348	24	24.4898	25.4545	25	21.8182	23.8095	23.6364	22.9167	20	20.4082	21.8182	21.1538	20.5128	21.7391	25	22.5	18.3333	16	18	17.8571
CD163+/IBA1+	56.6667	55.5556	60	57.1429	20.8333	20	21.4286	21.5385	13.3333	15	13.8462	14.5455	12	13	11.6667	11.8182	13.75	12	13	13.3333	9.09091	9.375	7.77778	9.33333
CD8+/DAPI	1.2	0.727273	0.833333	0.869565	1.4	2.245	1.636	1.923	1.818	2.857	2.364	2.292	2	2.2449	2.54545	2.11538	3.58974	2.82609	3.75	2.5	3.75	5	3.2	5.71429
PD-1+/CD8+	100	75	80	100	14.2857	18.1818	11.1111	20	10	16.6667	15.3846	18.1818	10	18.1818	14.2857	9.09091	14.2857	15.3846	13.3333	20	0	0	0	4.16667
p-Syk+/IBA1+	86.6667	83.3333	87.5	85.7143	30	31.6667	42.8571	38.4615	33.3333	35	34.6154	36.3636	30	32	33.3333	31.8182	25	28	27	26.6667	13.6364	15.625	13.3333	14.6667
CD163+/IBA1+	Control	R406
	61.9048	26.087
	75	38.0952
	80	33.3333

## Sheet: F - Fig. 2B, 2H, 6K, S3E, S6N
	Normoxia			Hypoxia
CLEC5A+/CD163+	3.06	3.25	3.57	24.9	23.6	24.8
CD206+/CD86–	12.9	12.2	11.8	24.5	23.9	27.6
CD206–/CD86+	20.3	19.8	21.2	14	13.8	13.9
	THP-1			THP-1+CM			THP-1+IL4/IL13			THP-1+CM+IL4/IL13
CLEC5A+/CD163+	3.27	3.38	3.52	9.5	8.88	10	10.5	9.5	8.24	14.3	13.8	14.5
CD206+/CD86–	11.9	12.1	11.6	18.6	16.8	19.9	19.4	19.4	16.3	27.9	23.9	27.6
CD206–/CD86+	20.4	21.4	20.3	16.1	13.4	13.6	13.7	14.1	15.1	5.24	7.8	6.24
	THP-1			sh-CLEC5A			OE-CLEC5A
CLEC5A+/CD163+	5.58	7.61	7.88	1.25	0.72	0.41	13.4	14.5	15.2
CD206+/CD86–	12.3	13.8	15.7	8.8	6.6	7.23	35.6	31.8	32.4
CD206–/CD86+	21.2	19.9	20.2	41.9	37.7	29.8	7.86	7.8	10.8
	THP-1			THP-1+N08-74			THP-1+NU02068
CLEC5A+/CD163+	2.87	3.27	3.06	3.38	3.52	5.58	13.8	13.7	14.8
CD206+/CD86–	16.9	15.4	15.3	15.7	16.3	15.3	31.8	35.6	33.8
CD206–/CD86+	17.8	21.6	20	17.1	20.3	25.9	11.9	10.8	7.8
	THP-1			THP-1+R406			OE-CLEC5A			OE-CLEC5A+R406
CLEC5A+/CD163+	3.52	5.58	4.28	0.72	0.97	0.42	14.5	13.8	13.4	2.25	2.87	2.1
CD206+/CD86–	16.8	15.7	15.4	9.96	8.8	7.23	32.4	27.9	31.8	16.3	19.4	17.5
CD206–/CD86+	20	18.8	20.3	29.1	29.8	32.5	10.2	10.8	7.84	18.8	19.9	20.3

## Sheet: Flow - MDM Fig. 2D, S3F, S6O
	Normoxia			Hypoxia
CLEC5A+/CD163+	8.13	9.93	8.88	23.3	24.8	22.8
CD206+/CD86–	10.2	13.8	13.3	34.6	33.3	36.8
CD206–/CD86+	13.2	11.6	12.4	2.12	3.7	2.48
	MDM			MDM+CM			MDM+IL4/IL13			MDM+CM+IL4/IL13
CLEC5A+/CD163+	9.94	10	9.27	14.6	15.6	15.1	14.9	16.6	15.2	21.8	22.8	24
CD206+/CD86–	7.37	8.02	6.82	16.9	19.1	17.7	26.9	23.8	24.6	33.3	34.6	35.8
CD206–/CD86+	11.8	11.3	11.2	5.59	4.38	4.75	4.75	3.7	3.98	2.04	2.12	1.98
	MDM			MDM+N08-74			MDM+NU02068
CLEC5A+/CD163+	10	9.81	10.5	11	10.8	11.8	24.8	26.5	25.6
CD206+/CD86–	6.98	5.73	6.74	8	7.35	10.2	45.1	45.9	42.8
CD206–/CD86+	18.7	20.2	20.6	19.7	18.6	18.1	11.3	11.2	10.8

## Sheet: Flow - 3D, 3G, 3K, 3M, 3R 
	Control			BMT-wt			BMT-Clec5a-/-
CLEC5A	38.8	27.6	31	30	27.6	35	9.7	8.3	10.5
CD206	34.2	31.7	27.6	33.1	26.5	28.1	14.4	15.4	11.4
CD86	13.5	15	13.7	14.2	14.7	13.5	25.5	29.1	28.1
CD45+/CD11b+	32.9	30.5	28.9	26.3	33.6	30.2	17.3	18.3	18.1
CD8	7.2	9.85	6.31	9.23	6.74	7.62	20.3	16.9	23.9
PD-1	82.1	77.9	65.1	67.7	64	72.4	16	28.1	20.8
IFN-γ+/Granzyme B+	5.74	5.28	6.01	6.04	4.11	5.34	16.9	16.8	16.3

## Sheet: Flow - S7D-G
	Control			sh-PDPN-1			sh-PDPN-2
PDPN	20.6	17.3	16.3	6.24	5.96	5.21	4.96	5.51	2.72
CD45+/CD11b+	34.2	41.3	38.9	26.2	25.5	22.4	20.3	24.5	23.8
CD206	36.2	37.1	39.1	20.9	23.6	21.8	15.1	20.7	21.3
CD86	13.5	14.3	13.9	21.1	19.5	19.2	23.7	20.7	21.5

## Sheet: Flow-5J, 5N, 5R, S7H, S7K, S7P
	Control			sh-PDPN			BMT-Clec5a-/-			sh-PDPN + BMT-Clec5a-/-
CD45+/CD11b+	38.9	36.5	35.2	26.2	26.8	25.6	19.4	19.1	20.2	16.6	17.4	17
PDPN	20.4	19.8	17.2	5.96	5.52	4.96	11.6	10.1	9.6	3.4	2.86	3.9
CLEC5A	36.9	35.9	36.4	32.8	31.2	32.8	8.73	8.2	8.1	5.04	5.62	5.4
CD206	39.2	38.6	37.9	23.6	22.2	21.8	15.7	17.2	16.8	11.8	12.4	12
CD86	13.3	14.7	14.2	19.5	19.8	20.2	20.5	20.4	21	20.7	21.2	22
CD8	8.35	7.8	8.6	12.2	12.4	12.6	21	22.4	22.3	26.5	24.5	26
IFN-γ+/Granzyme B+	4.82	5.28	4.2	11.9	13.1	12.3	18.9	16.9	17.8	25.6	23.8	24
PD-1	90.6	92.5	88.8	61.8	63.2	62.8	20.5	25.7	22.8	16.6	18.7	17
TOX	90.3	86.7	88.6	67.3	63.8	65.2	39.6	40.3	36.3	20.9	23.6	29
TCF-7	32.5	35.8	36.9	47.1	46.9	47.2	52	56.7	54.6	58.9	59.2	58

## Sheet: Flow - S8L-M
	Control			R406
CD45+/CD11b+	31.3	34.3	35.6	15.4	13.2	18.7
CD206	40.2	38.2	39.2	18.8	15.8	17

## Sheet: Flow-7I, 7M, 7Q, S9B, S9D
	Control			sh-PDPN			R406			sh-PDPN + R406
CD45+/CD11b+	34.3	36.8	39.6	25.5	26.6	26.1	18.7	19.2	18.2	12.3	12.5	11.2
PDPN	17.3	18.6	19.8	5.51	5.68	4.86	9.54	9.8	10.2	2.89	1.38	2.12
CLEC5A	33.6	35.3	36.8	32.9	31.4	32.6	16.9	17	16.6	10.8	9.8	10.2
CD206	39.1	38.4	38.2	21.3	22.1	22.8	17	17.3	16.6	10.8	9.6	9.2
CD86	14.3	14	14.1	19.9	20.5	19.2	20.7	21.2	20.2	26.9	26.2	27.3
CD8	7.44	9.3	8.2	11.7	12.8	12.5	21.4	22.8	22.7	34.3	31.9	36.2
IFN-γ+/Granzyme B+	5.29	3.48	4.3	14.1	11.3	12.6	20	18.9	17.9	33.2	32.2	33.8
PD-1	86.1	90.8	92.1	63.1	61	62.2	34.1	32	30.2	15.3	15.4	15.2
TOX	85.7	92.3	90.7	67.1	64.1	65.9	49.7	43.5	46.6	8.68	9.51	8.86
TCF-7	37.7	34.7	33.6	46.3	48.2	47.6	54.4	52.3	53.9	79.5	74.5	76.9

## Sheet: Flow - S9M
RCAS/tv-a % of CD45+/CD11b+ cells	CD49d	P2RY12
	81.3	13.5
	86.1	12
	93.8	4.65
	79.2	17
	90.6	7.15
	90.8	7.43
	75.2	17.4
	90.8	6.97
	77.3	18.2
	89.2	6.58
	90.5	7.31
	85.9	11.2
	87.6	10.1

[truncated: 8 more sheets: WB-1J, 6D-E, 6H-I, S6G, S6J, qPCR-2E-F, S4A, S4D, Cytokine antibody microarray-2G, CCK-8 - S4C, S9L, T V-5C, 5F, 7E, S5A, S5D, S8H, BLI PDPN–CLEC5A - 4D, BLI PDPN–CLEC-2 - S6K, PLA - 4E, S6M]
